# Supplementary material for: Predictive value of TRPV2 expression from peripheral blood mononuclear cells on the early recurrence of atrial fibrillation after radiofrequency catheter ablation
Source: BMC Cardiovasc Disord. 2022 Dec 13;22:546. doi: 10.1186/s12872-022-02992-0 (PMC9746099; doi:10.1186/s12872-022-02992-0)
Supplement: Supplementary file 2 — Additional file 2. TRPV2 mRNA expression before RFCA of AF patients and health individuals. [file 12872_2022_2992_MOESM2_ESM.xlsx]

## Sheet: S1
Table S1 TRPV2 mRNA expression before RFCA of AF patients and health individuals
	No AF group	AF group	χ2 /t/z	P value
	N=29	N=65
Male, n (%)	14(53.8)	44(67.7)	1.54	0.22
Age, years	53.77±11.05	59.23±11.02	4.55	0.04
TRPV2 mRNA expression before RFCA	1.00（1.00，1.01）	1.00（1.00，1.01）	-1.13	0.26
